# Supplementary material for: Species conservation profile and revision of Rhinolophus acuminatus (Chiroptera, Rhinolophidae) from Southeast Asia
Source: Biodivers Data J. 2025 Nov 28;13:e162374. doi: 10.3897/BDJ.13.e162374 (PMC12680947; doi:10.3897/BDJ.13.e162374)
Supplement: Supplementary material 1 — Locality data of Rhinolophus acuminatus [file bdj-13-e162374-s001.kml]

<?xml version="1.0" encoding="utf-8" ?>
<kml xmlns="http://www.opengis.net/kml/2.2">
<Document id="root_doc">
<Schema name="rhac" id="rhac">
	<SimpleField name="code" type="string"></SimpleField>
	<SimpleField name="longitude" type="float"></SimpleField>
	<SimpleField name="latitude" type="float"></SimpleField>
</Schema>
<Folder><name>rhac</name>
  <Placemark>
	<ExtendedData><SchemaData schemaUrl="#rhac">
		<SimpleData name="code">Rhac001</SimpleData>
		<SimpleData name="longitude">6.119962</SimpleData>
		<SimpleData name="latitude">102.246294</SimpleData>
	</SchemaData></ExtendedData>
      <Point><coordinates>102.246294,6.119962</coordinates></Point>
  </Placemark>
  <Placemark>
	<ExtendedData><SchemaData schemaUrl="#rhac">
		<SimpleData name="code">Rhac002</SimpleData>
		<SimpleData name="longitude">5.98333</SimpleData>
		<SimpleData name="latitude">116.533333</SimpleData>
	</SchemaData></ExtendedData>
      <Point><coordinates>116.533333,5.98333</coordinates></Point>
  </Placemark>
  <Placemark>
	<ExtendedData><SchemaData schemaUrl="#rhac">
		<SimpleData name="code">Rhac003</SimpleData>
		<SimpleData name="longitude">6.0801</SimpleData>
		<SimpleData name="latitude">116.5556</SimpleData>
	</SchemaData></ExtendedData>
      <Point><coordinates>116.5556,6.0801</coordinates></Point>
  </Placemark>
  <Placemark>
	<ExtendedData><SchemaData schemaUrl="#rhac">
		<SimpleData name="code">Rhac004</SimpleData>
		<SimpleData name="longitude">7.283333</SimpleData>
		<SimpleData name="latitude">117.099999</SimpleData>
	</SchemaData></ExtendedData>
      <Point><coordinates>117.099999,7.283333</coordinates></Point>
  </Placemark>
  <Placemark>
	<ExtendedData><SchemaData schemaUrl="#rhac">
		<SimpleData name="code">Rhac005</SimpleData>
		<SimpleData name="longitude">5.3677</SimpleData>
		<SimpleData name="latitude">117.4306</SimpleData>
	</SchemaData></ExtendedData>
      <Point><coordinates>117.4306,5.3677</coordinates></Point>
  </Placemark>
  <Placemark>
	<ExtendedData><SchemaData schemaUrl="#rhac">
		<SimpleData name="code">Rhac006</SimpleData>
		<SimpleData name="longitude">4.96184</SimpleData>
		<SimpleData name="latitude">117.689216</SimpleData>
	</SchemaData></ExtendedData>
      <Point><coordinates>117.689216,4.96184</coordinates></Point>
  </Placemark>
  <Placemark>
	<ExtendedData><SchemaData schemaUrl="#rhac">
		<SimpleData name="code">Rhac007</SimpleData>
		<SimpleData name="longitude">4.962963</SimpleData>
		<SimpleData name="latitude">117.802642</SimpleData>
	</SchemaData></ExtendedData>
      <Point><coordinates>117.802642,4.962963</coordinates></Point>
  </Placemark>
  <Placemark>
	<ExtendedData><SchemaData schemaUrl="#rhac">
		<SimpleData name="code">Rhac008</SimpleData>
		<SimpleData name="longitude">5.083</SimpleData>
		<SimpleData name="latitude">118.667</SimpleData>
	</SchemaData></ExtendedData>
      <Point><coordinates>118.667,5.083</coordinates></Point>
  </Placemark>
  <Placemark>
	<ExtendedData><SchemaData schemaUrl="#rhac">
		<SimpleData name="code">Rhac009</SimpleData>
		<SimpleData name="longitude">4.10637</SimpleData>
		<SimpleData name="latitude">114.84511</SimpleData>
	</SchemaData></ExtendedData>
      <Point><coordinates>114.84511,4.10637</coordinates></Point>
  </Placemark>
  <Placemark>
	<ExtendedData><SchemaData schemaUrl="#rhac">
		<SimpleData name="code">Rhac010</SimpleData>
		<SimpleData name="longitude">5.383333</SimpleData>
		<SimpleData name="latitude">101.216667</SimpleData>
	</SchemaData></ExtendedData>
      <Point><coordinates>101.216667,5.383333</coordinates></Point>
  </Placemark>
  <Placemark>
	<ExtendedData><SchemaData schemaUrl="#rhac">
		<SimpleData name="code">Rhac011</SimpleData>
		<SimpleData name="longitude">6.318567</SimpleData>
		<SimpleData name="latitude">100.483789</SimpleData>
	</SchemaData></ExtendedData>
      <Point><coordinates>100.483789,6.318567</coordinates></Point>
  </Placemark>
  <Placemark>
	<ExtendedData><SchemaData schemaUrl="#rhac">
		<SimpleData name="code">Rhac012</SimpleData>
		<SimpleData name="longitude">5.669683</SimpleData>
		<SimpleData name="latitude">102.168325</SimpleData>
	</SchemaData></ExtendedData>
      <Point><coordinates>102.168325,5.669683</coordinates></Point>
  </Placemark>
  <Placemark>
	<ExtendedData><SchemaData schemaUrl="#rhac">
		<SimpleData name="code">Rhac013</SimpleData>
		<SimpleData name="longitude">4.412189</SimpleData>
		<SimpleData name="latitude">102.682014</SimpleData>
	</SchemaData></ExtendedData>
      <Point><coordinates>102.682014,4.412189</coordinates></Point>
  </Placemark>
  <Placemark>
	<ExtendedData><SchemaData schemaUrl="#rhac">
		<SimpleData name="code">Rhac014</SimpleData>
		<SimpleData name="longitude">4.137861</SimpleData>
		<SimpleData name="latitude">103.359165</SimpleData>
	</SchemaData></ExtendedData>
      <Point><coordinates>103.359165,4.137861</coordinates></Point>
  </Placemark>
  <Placemark>
	<ExtendedData><SchemaData schemaUrl="#rhac">
		<SimpleData name="code">Rhac015</SimpleData>
		<SimpleData name="longitude">6.115262</SimpleData>
		<SimpleData name="latitude">100.9786</SimpleData>
	</SchemaData></ExtendedData>
      <Point><coordinates>100.9786,6.115262</coordinates></Point>
  </Placemark>
  <Placemark>
	<ExtendedData><SchemaData schemaUrl="#rhac">
		<SimpleData name="code">Rhac016</SimpleData>
		<SimpleData name="longitude">3.629942</SimpleData>
		<SimpleData name="latitude">101.614239</SimpleData>
	</SchemaData></ExtendedData>
      <Point><coordinates>101.614239,3.629942</coordinates></Point>
  </Placemark>
  <Placemark>
	<ExtendedData><SchemaData schemaUrl="#rhac">
		<SimpleData name="code">Rhac017</SimpleData>
		<SimpleData name="longitude">2.529225</SimpleData>
		<SimpleData name="latitude">103.414567</SimpleData>
	</SchemaData></ExtendedData>
      <Point><coordinates>103.414567,2.529225</coordinates></Point>
  </Placemark>
  <Placemark>
	<ExtendedData><SchemaData schemaUrl="#rhac">
		<SimpleData name="code">Rhac018</SimpleData>
		<SimpleData name="longitude">4.239274</SimpleData>
		<SimpleData name="latitude">102.429287</SimpleData>
	</SchemaData></ExtendedData>
      <Point><coordinates>102.429287,4.239274</coordinates></Point>
  </Placemark>
  <Placemark>
	<ExtendedData><SchemaData schemaUrl="#rhac">
		<SimpleData name="code">Rhac019</SimpleData>
		<SimpleData name="longitude">4.414087</SimpleData>
		<SimpleData name="latitude">102.834091</SimpleData>
	</SchemaData></ExtendedData>
      <Point><coordinates>102.834091,4.414087</coordinates></Point>
  </Placemark>
  <Placemark>
	<ExtendedData><SchemaData schemaUrl="#rhac">
		<SimpleData name="code">Rhac020</SimpleData>
		<SimpleData name="longitude">3.968283</SimpleData>
		<SimpleData name="latitude">102.599233</SimpleData>
	</SchemaData></ExtendedData>
      <Point><coordinates>102.599233,3.968283</coordinates></Point>
  </Placemark>
  <Placemark>
	<ExtendedData><SchemaData schemaUrl="#rhac">
		<SimpleData name="code">Rhac021</SimpleData>
		<SimpleData name="longitude">3.720359</SimpleData>
		<SimpleData name="latitude">102.276751</SimpleData>
	</SchemaData></ExtendedData>
      <Point><coordinates>102.276751,3.720359</coordinates></Point>
  </Placemark>
  <Placemark>
	<ExtendedData><SchemaData schemaUrl="#rhac">
		<SimpleData name="code">Rhac022</SimpleData>
		<SimpleData name="longitude">3.6401185</SimpleData>
		<SimpleData name="latitude">102.3057048</SimpleData>
	</SchemaData></ExtendedData>
      <Point><coordinates>102.3057048,3.6401185</coordinates></Point>
  </Placemark>
  <Placemark>
	<ExtendedData><SchemaData schemaUrl="#rhac">
		<SimpleData name="code">Rhac023</SimpleData>
		<SimpleData name="longitude">5.715547</SimpleData>
		<SimpleData name="latitude">101.744094</SimpleData>
	</SchemaData></ExtendedData>
      <Point><coordinates>101.744094,5.715547</coordinates></Point>
  </Placemark>
  <Placemark>
	<ExtendedData><SchemaData schemaUrl="#rhac">
		<SimpleData name="code">Rhac024</SimpleData>
		<SimpleData name="longitude">5.405493</SimpleData>
		<SimpleData name="latitude">101.566313</SimpleData>
	</SchemaData></ExtendedData>
      <Point><coordinates>101.566313,5.405493</coordinates></Point>
  </Placemark>
  <Placemark>
	<ExtendedData><SchemaData schemaUrl="#rhac">
		<SimpleData name="code">Rhac025</SimpleData>
		<SimpleData name="longitude">5.714443</SimpleData>
		<SimpleData name="latitude">101.7428267</SimpleData>
	</SchemaData></ExtendedData>
      <Point><coordinates>101.7428267,5.714443</coordinates></Point>
  </Placemark>
  <Placemark>
	<ExtendedData><SchemaData schemaUrl="#rhac">
		<SimpleData name="code">Rhac026</SimpleData>
		<SimpleData name="longitude">5.792159</SimpleData>
		<SimpleData name="latitude">101.406782</SimpleData>
	</SchemaData></ExtendedData>
      <Point><coordinates>101.406782,5.792159</coordinates></Point>
  </Placemark>
  <Placemark>
	<ExtendedData><SchemaData schemaUrl="#rhac">
		<SimpleData name="code">Rhac027</SimpleData>
		<SimpleData name="longitude">5.704535</SimpleData>
		<SimpleData name="latitude">101.324205</SimpleData>
	</SchemaData></ExtendedData>
      <Point><coordinates>101.324205,5.704535</coordinates></Point>
  </Placemark>
  <Placemark>
	<ExtendedData><SchemaData schemaUrl="#rhac">
		<SimpleData name="code">Rhac028</SimpleData>
		<SimpleData name="longitude">5.686374</SimpleData>
		<SimpleData name="latitude">101.377264</SimpleData>
	</SchemaData></ExtendedData>
      <Point><coordinates>101.377264,5.686374</coordinates></Point>
  </Placemark>
  <Placemark>
	<ExtendedData><SchemaData schemaUrl="#rhac">
		<SimpleData name="code">Rhac029</SimpleData>
		<SimpleData name="longitude">5.809005</SimpleData>
		<SimpleData name="latitude">101.423703</SimpleData>
	</SchemaData></ExtendedData>
      <Point><coordinates>101.423703,5.809005</coordinates></Point>
  </Placemark>
  <Placemark>
	<ExtendedData><SchemaData schemaUrl="#rhac">
		<SimpleData name="code">Rhac030</SimpleData>
		<SimpleData name="longitude">5.579173</SimpleData>
		<SimpleData name="latitude">102.606729</SimpleData>
	</SchemaData></ExtendedData>
      <Point><coordinates>102.606729,5.579173</coordinates></Point>
  </Placemark>
  <Placemark>
	<ExtendedData><SchemaData schemaUrl="#rhac">
		<SimpleData name="code">Rhac031</SimpleData>
		<SimpleData name="longitude">4.042139</SimpleData>
		<SimpleData name="latitude">114.8149</SimpleData>
	</SchemaData></ExtendedData>
      <Point><coordinates>114.8149,4.042139</coordinates></Point>
  </Placemark>
  <Placemark>
	<ExtendedData><SchemaData schemaUrl="#rhac">
		<SimpleData name="code">Rhac032</SimpleData>
		<SimpleData name="longitude">4.042245</SimpleData>
		<SimpleData name="latitude">114.814446</SimpleData>
	</SchemaData></ExtendedData>
      <Point><coordinates>114.814446,4.042245</coordinates></Point>
  </Placemark>
  <Placemark>
	<ExtendedData><SchemaData schemaUrl="#rhac">
		<SimpleData name="code">Rhac033</SimpleData>
		<SimpleData name="longitude">3.179886</SimpleData>
		<SimpleData name="latitude">101.985822</SimpleData>
	</SchemaData></ExtendedData>
      <Point><coordinates>101.985822,3.179886</coordinates></Point>
  </Placemark>
  <Placemark>
	<ExtendedData><SchemaData schemaUrl="#rhac">
		<SimpleData name="code">Rhac034</SimpleData>
		<SimpleData name="longitude">3.31985</SimpleData>
		<SimpleData name="latitude">101.7418667</SimpleData>
	</SchemaData></ExtendedData>
      <Point><coordinates>101.7418667,3.31985</coordinates></Point>
  </Placemark>
  <Placemark>
	<ExtendedData><SchemaData schemaUrl="#rhac">
		<SimpleData name="code">Rhac035</SimpleData>
		<SimpleData name="longitude">5.79812</SimpleData>
		<SimpleData name="latitude">116.405215</SimpleData>
	</SchemaData></ExtendedData>
      <Point><coordinates>116.405215,5.79812</coordinates></Point>
  </Placemark>
  <Placemark>
	<ExtendedData><SchemaData schemaUrl="#rhac">
		<SimpleData name="code">Rhac036</SimpleData>
		<SimpleData name="longitude">5.575381</SimpleData>
		<SimpleData name="latitude">116.490743</SimpleData>
	</SchemaData></ExtendedData>
      <Point><coordinates>116.490743,5.575381</coordinates></Point>
  </Placemark>
  <Placemark>
	<ExtendedData><SchemaData schemaUrl="#rhac">
		<SimpleData name="code">Rhac037</SimpleData>
		<SimpleData name="longitude">4.963099</SimpleData>
		<SimpleData name="latitude">118.164579</SimpleData>
	</SchemaData></ExtendedData>
      <Point><coordinates>118.164579,4.963099</coordinates></Point>
  </Placemark>
  <Placemark>
	<ExtendedData><SchemaData schemaUrl="#rhac">
		<SimpleData name="code">Rhac038</SimpleData>
		<SimpleData name="longitude">5.091012</SimpleData>
		<SimpleData name="latitude">117.065293</SimpleData>
	</SchemaData></ExtendedData>
      <Point><coordinates>117.065293,5.091012</coordinates></Point>
  </Placemark>
  <Placemark>
	<ExtendedData><SchemaData schemaUrl="#rhac">
		<SimpleData name="code">Rhac039</SimpleData>
		<SimpleData name="longitude">5.093669</SimpleData>
		<SimpleData name="latitude">117.039753</SimpleData>
	</SchemaData></ExtendedData>
      <Point><coordinates>117.039753,5.093669</coordinates></Point>
  </Placemark>
  <Placemark>
	<ExtendedData><SchemaData schemaUrl="#rhac">
		<SimpleData name="code">Rhac040</SimpleData>
		<SimpleData name="longitude">5.130782</SimpleData>
		<SimpleData name="latitude">116.031698</SimpleData>
	</SchemaData></ExtendedData>
      <Point><coordinates>116.031698,5.130782</coordinates></Point>
  </Placemark>
  <Placemark>
	<ExtendedData><SchemaData schemaUrl="#rhac">
		<SimpleData name="code">Rhac041</SimpleData>
		<SimpleData name="longitude">10.54451</SimpleData>
		<SimpleData name="latitude">103.79838</SimpleData>
	</SchemaData></ExtendedData>
      <Point><coordinates>103.79838,10.54451</coordinates></Point>
  </Placemark>
  <Placemark>
	<ExtendedData><SchemaData schemaUrl="#rhac">
		<SimpleData name="code">Rhac042</SimpleData>
		<SimpleData name="longitude">13.502313</SimpleData>
		<SimpleData name="latitude">105.980304</SimpleData>
	</SchemaData></ExtendedData>
      <Point><coordinates>105.980304,13.502313</coordinates></Point>
  </Placemark>
  <Placemark>
	<ExtendedData><SchemaData schemaUrl="#rhac">
		<SimpleData name="code">Rhac043</SimpleData>
		<SimpleData name="longitude">13.381538</SimpleData>
		<SimpleData name="latitude">105.749947</SimpleData>
	</SchemaData></ExtendedData>
      <Point><coordinates>105.749947,13.381538</coordinates></Point>
  </Placemark>
  <Placemark>
	<ExtendedData><SchemaData schemaUrl="#rhac">
		<SimpleData name="code">Rhac044</SimpleData>
		<SimpleData name="longitude">12.358953</SimpleData>
		<SimpleData name="latitude">107.168633</SimpleData>
	</SchemaData></ExtendedData>
      <Point><coordinates>107.168633,12.358953</coordinates></Point>
  </Placemark>
  <Placemark>
	<ExtendedData><SchemaData schemaUrl="#rhac">
		<SimpleData name="code">Rhac045</SimpleData>
		<SimpleData name="longitude">14.158</SimpleData>
		<SimpleData name="latitude">105.55</SimpleData>
	</SchemaData></ExtendedData>
      <Point><coordinates>105.55,14.158</coordinates></Point>
  </Placemark>
  <Placemark>
	<ExtendedData><SchemaData schemaUrl="#rhac">
		<SimpleData name="code">Rhac046</SimpleData>
		<SimpleData name="longitude">14.383</SimpleData>
		<SimpleData name="latitude">105.633</SimpleData>
	</SchemaData></ExtendedData>
      <Point><coordinates>105.633,14.383</coordinates></Point>
  </Placemark>
  <Placemark>
	<ExtendedData><SchemaData schemaUrl="#rhac">
		<SimpleData name="code">Rhac047</SimpleData>
		<SimpleData name="longitude">15</SimpleData>
		<SimpleData name="latitude">105.983</SimpleData>
	</SchemaData></ExtendedData>
      <Point><coordinates>105.983,15.0</coordinates></Point>
  </Placemark>
  <Placemark>
	<ExtendedData><SchemaData schemaUrl="#rhac">
		<SimpleData name="code">Rhac048</SimpleData>
		<SimpleData name="longitude">14.822</SimpleData>
		<SimpleData name="latitude">106.06</SimpleData>
	</SchemaData></ExtendedData>
      <Point><coordinates>106.06,14.822</coordinates></Point>
  </Placemark>
  <Placemark>
	<ExtendedData><SchemaData schemaUrl="#rhac">
		<SimpleData name="code">Rhac049</SimpleData>
		<SimpleData name="longitude">15.05</SimpleData>
		<SimpleData name="latitude">106.1</SimpleData>
	</SchemaData></ExtendedData>
      <Point><coordinates>106.1,15.05</coordinates></Point>
  </Placemark>
  <Placemark>
	<ExtendedData><SchemaData schemaUrl="#rhac">
		<SimpleData name="code">Rhac050</SimpleData>
		<SimpleData name="longitude">14.51527778</SimpleData>
		<SimpleData name="latitude">106.3430556</SimpleData>
	</SchemaData></ExtendedData>
      <Point><coordinates>106.3430556,14.51527778</coordinates></Point>
  </Placemark>
  <Placemark>
	<ExtendedData><SchemaData schemaUrl="#rhac">
		<SimpleData name="code">Rhac051</SimpleData>
		<SimpleData name="longitude">14.5625</SimpleData>
		<SimpleData name="latitude">106.2125</SimpleData>
	</SchemaData></ExtendedData>
      <Point><coordinates>106.2125,14.5625</coordinates></Point>
  </Placemark>
  <Placemark>
	<ExtendedData><SchemaData schemaUrl="#rhac">
		<SimpleData name="code">Rhac052</SimpleData>
		<SimpleData name="longitude">14.63055556</SimpleData>
		<SimpleData name="latitude">106.1277778</SimpleData>
	</SchemaData></ExtendedData>
      <Point><coordinates>106.1277778,14.63055556</coordinates></Point>
  </Placemark>
  <Placemark>
	<ExtendedData><SchemaData schemaUrl="#rhac">
		<SimpleData name="code">Rhac053</SimpleData>
		<SimpleData name="longitude">14.64027778</SimpleData>
		<SimpleData name="latitude">106.1513889</SimpleData>
	</SchemaData></ExtendedData>
      <Point><coordinates>106.1513889,14.64027778</coordinates></Point>
  </Placemark>
  <Placemark>
	<ExtendedData><SchemaData schemaUrl="#rhac">
		<SimpleData name="code">Rhac054</SimpleData>
		<SimpleData name="longitude">14.11111111</SimpleData>
		<SimpleData name="latitude">106.0388889</SimpleData>
	</SchemaData></ExtendedData>
      <Point><coordinates>106.0388889,14.11111111</coordinates></Point>
  </Placemark>
  <Placemark>
	<ExtendedData><SchemaData schemaUrl="#rhac">
		<SimpleData name="code">Rhac055</SimpleData>
		<SimpleData name="longitude">14.12083333</SimpleData>
		<SimpleData name="latitude">106.0611111</SimpleData>
	</SchemaData></ExtendedData>
      <Point><coordinates>106.0611111,14.12083333</coordinates></Point>
  </Placemark>
  <Placemark>
	<ExtendedData><SchemaData schemaUrl="#rhac">
		<SimpleData name="code">Rhac056</SimpleData>
		<SimpleData name="longitude">14.891676</SimpleData>
		<SimpleData name="latitude">107.211069</SimpleData>
	</SchemaData></ExtendedData>
      <Point><coordinates>107.211069,14.891676</coordinates></Point>
  </Placemark>
  <Placemark>
	<ExtendedData><SchemaData schemaUrl="#rhac">
		<SimpleData name="code">Rhac057</SimpleData>
		<SimpleData name="longitude">-5.354104</SimpleData>
		<SimpleData name="latitude">102.230863</SimpleData>
	</SchemaData></ExtendedData>
      <Point><coordinates>102.230863,-5.354104</coordinates></Point>
  </Placemark>
  <Placemark>
	<ExtendedData><SchemaData schemaUrl="#rhac">
		<SimpleData name="code">Rhac058</SimpleData>
		<SimpleData name="longitude">-5.334557</SimpleData>
		<SimpleData name="latitude">102.200261</SimpleData>
	</SchemaData></ExtendedData>
      <Point><coordinates>102.200261,-5.334557</coordinates></Point>
  </Placemark>
  <Placemark>
	<ExtendedData><SchemaData schemaUrl="#rhac">
		<SimpleData name="code">Rhac059</SimpleData>
		<SimpleData name="longitude">-4.942176</SimpleData>
		<SimpleData name="latitude">103.88358</SimpleData>
	</SchemaData></ExtendedData>
      <Point><coordinates>103.88358,-4.942176</coordinates></Point>
  </Placemark>
  <Placemark>
	<ExtendedData><SchemaData schemaUrl="#rhac">
		<SimpleData name="code">Rhac060</SimpleData>
		<SimpleData name="longitude">-4.94</SimpleData>
		<SimpleData name="latitude">103.94</SimpleData>
	</SchemaData></ExtendedData>
      <Point><coordinates>103.94,-4.94</coordinates></Point>
  </Placemark>
  <Placemark>
	<ExtendedData><SchemaData schemaUrl="#rhac">
		<SimpleData name="code">Rhac061</SimpleData>
		<SimpleData name="longitude">-8.248643</SimpleData>
		<SimpleData name="latitude">114.886771</SimpleData>
	</SchemaData></ExtendedData>
      <Point><coordinates>114.886771,-8.248643</coordinates></Point>
  </Placemark>
  <Placemark>
	<ExtendedData><SchemaData schemaUrl="#rhac">
		<SimpleData name="code">Rhac062</SimpleData>
		<SimpleData name="longitude">1.43157</SimpleData>
		<SimpleData name="latitude">97.3535</SimpleData>
	</SchemaData></ExtendedData>
      <Point><coordinates>97.3535,1.43157</coordinates></Point>
  </Placemark>
  <Placemark>
	<ExtendedData><SchemaData schemaUrl="#rhac">
		<SimpleData name="code">Rhac063</SimpleData>
		<SimpleData name="longitude">-5.65</SimpleData>
		<SimpleData name="latitude">104.4</SimpleData>
	</SchemaData></ExtendedData>
      <Point><coordinates>104.4,-5.65</coordinates></Point>
  </Placemark>
  <Placemark>
	<ExtendedData><SchemaData schemaUrl="#rhac">
		<SimpleData name="code">Rhac064</SimpleData>
		<SimpleData name="longitude">-5.519722</SimpleData>
		<SimpleData name="latitude">104.45</SimpleData>
	</SchemaData></ExtendedData>
      <Point><coordinates>104.45,-5.519722</coordinates></Point>
  </Placemark>
  <Placemark>
	<ExtendedData><SchemaData schemaUrl="#rhac">
		<SimpleData name="code">Rhac065</SimpleData>
		<SimpleData name="longitude">-2.833501</SimpleData>
		<SimpleData name="latitude">106.451515</SimpleData>
	</SchemaData></ExtendedData>
      <Point><coordinates>106.451515,-2.833501</coordinates></Point>
  </Placemark>
  <Placemark>
	<ExtendedData><SchemaData schemaUrl="#rhac">
		<SimpleData name="code">Rhac066</SimpleData>
		<SimpleData name="longitude">-6.98523</SimpleData>
		<SimpleData name="latitude">106.54754</SimpleData>
	</SchemaData></ExtendedData>
      <Point><coordinates>106.54754,-6.98523</coordinates></Point>
  </Placemark>
  <Placemark>
	<ExtendedData><SchemaData schemaUrl="#rhac">
		<SimpleData name="code">Rhac067</SimpleData>
		<SimpleData name="longitude">-7.404518</SimpleData>
		<SimpleData name="latitude">110.004444</SimpleData>
	</SchemaData></ExtendedData>
      <Point><coordinates>110.004444,-7.404518</coordinates></Point>
  </Placemark>
  <Placemark>
	<ExtendedData><SchemaData schemaUrl="#rhac">
		<SimpleData name="code">Rhac068</SimpleData>
		<SimpleData name="longitude">-7.766334</SimpleData>
		<SimpleData name="latitude">110.484367</SimpleData>
	</SchemaData></ExtendedData>
      <Point><coordinates>110.484367,-7.766334</coordinates></Point>
  </Placemark>
  <Placemark>
	<ExtendedData><SchemaData schemaUrl="#rhac">
		<SimpleData name="code">Rhac069</SimpleData>
		<SimpleData name="longitude">-7.5</SimpleData>
		<SimpleData name="latitude">111</SimpleData>
	</SchemaData></ExtendedData>
      <Point><coordinates>111.0,-7.5</coordinates></Point>
  </Placemark>
  <Placemark>
	<ExtendedData><SchemaData schemaUrl="#rhac">
		<SimpleData name="code">Rhac070</SimpleData>
		<SimpleData name="longitude">-8.276928</SimpleData>
		<SimpleData name="latitude">114.779093</SimpleData>
	</SchemaData></ExtendedData>
      <Point><coordinates>114.779093,-8.276928</coordinates></Point>
  </Placemark>
  <Placemark>
	<ExtendedData><SchemaData schemaUrl="#rhac">
		<SimpleData name="code">Rhac071</SimpleData>
		<SimpleData name="longitude">-6.76215</SimpleData>
		<SimpleData name="latitude">105.338421</SimpleData>
	</SchemaData></ExtendedData>
      <Point><coordinates>105.338421,-6.76215</coordinates></Point>
  </Placemark>
  <Placemark>
	<ExtendedData><SchemaData schemaUrl="#rhac">
		<SimpleData name="code">Rhac072</SimpleData>
		<SimpleData name="longitude">-2.689914</SimpleData>
		<SimpleData name="latitude">101.662335</SimpleData>
	</SchemaData></ExtendedData>
      <Point><coordinates>101.662335,-2.689914</coordinates></Point>
  </Placemark>
  <Placemark>
	<ExtendedData><SchemaData schemaUrl="#rhac">
		<SimpleData name="code">Rhac073</SimpleData>
		<SimpleData name="longitude">-1.450921</SimpleData>
		<SimpleData name="latitude">101.3028</SimpleData>
	</SchemaData></ExtendedData>
      <Point><coordinates>101.3028,-1.450921</coordinates></Point>
  </Placemark>
  <Placemark>
	<ExtendedData><SchemaData schemaUrl="#rhac">
		<SimpleData name="code">Rhac074</SimpleData>
		<SimpleData name="longitude">3.533485</SimpleData>
		<SimpleData name="latitude">98.116128</SimpleData>
	</SchemaData></ExtendedData>
      <Point><coordinates>98.116128,3.533485</coordinates></Point>
  </Placemark>
  <Placemark>
	<ExtendedData><SchemaData schemaUrl="#rhac">
		<SimpleData name="code">Rhac075</SimpleData>
		<SimpleData name="longitude">-1.916563</SimpleData>
		<SimpleData name="latitude">102.713181</SimpleData>
	</SchemaData></ExtendedData>
      <Point><coordinates>102.713181,-1.916563</coordinates></Point>
  </Placemark>
  <Placemark>
	<ExtendedData><SchemaData schemaUrl="#rhac">
		<SimpleData name="code">Rhac076</SimpleData>
		<SimpleData name="longitude">0.053285</SimpleData>
		<SimpleData name="latitude">113.976254</SimpleData>
	</SchemaData></ExtendedData>
      <Point><coordinates>113.976254,0.053285</coordinates></Point>
  </Placemark>
  <Placemark>
	<ExtendedData><SchemaData schemaUrl="#rhac">
		<SimpleData name="code">Rhac077</SimpleData>
		<SimpleData name="longitude">1.15023</SimpleData>
		<SimpleData name="latitude">117.567127</SimpleData>
	</SchemaData></ExtendedData>
      <Point><coordinates>117.567127,1.15023</coordinates></Point>
  </Placemark>
  <Placemark>
	<ExtendedData><SchemaData schemaUrl="#rhac">
		<SimpleData name="code">Rhac078</SimpleData>
		<SimpleData name="longitude">1.866944</SimpleData>
		<SimpleData name="latitude">117.166944</SimpleData>
	</SchemaData></ExtendedData>
      <Point><coordinates>117.166944,1.866944</coordinates></Point>
  </Placemark>
  <Placemark>
	<ExtendedData><SchemaData schemaUrl="#rhac">
		<SimpleData name="code">Rhac079</SimpleData>
		<SimpleData name="longitude">-6.149383</SimpleData>
		<SimpleData name="latitude">105.46251</SimpleData>
	</SchemaData></ExtendedData>
      <Point><coordinates>105.46251,-6.149383</coordinates></Point>
  </Placemark>
  <Placemark>
	<ExtendedData><SchemaData schemaUrl="#rhac">
		<SimpleData name="code">Rhac080</SimpleData>
		<SimpleData name="longitude">-4.943854</SimpleData>
		<SimpleData name="latitude">103.8881</SimpleData>
	</SchemaData></ExtendedData>
      <Point><coordinates>103.8881,-4.943854</coordinates></Point>
  </Placemark>
  <Placemark>
	<ExtendedData><SchemaData schemaUrl="#rhac">
		<SimpleData name="code">Rhac081</SimpleData>
		<SimpleData name="longitude">-4.94</SimpleData>
		<SimpleData name="latitude">103.939722</SimpleData>
	</SchemaData></ExtendedData>
      <Point><coordinates>103.939722,-4.94</coordinates></Point>
  </Placemark>
  <Placemark>
	<ExtendedData><SchemaData schemaUrl="#rhac">
		<SimpleData name="code">Rhac082</SimpleData>
		<SimpleData name="longitude">-5.629722</SimpleData>
		<SimpleData name="latitude">104.37</SimpleData>
	</SchemaData></ExtendedData>
      <Point><coordinates>104.37,-5.629722</coordinates></Point>
  </Placemark>
  <Placemark>
	<ExtendedData><SchemaData schemaUrl="#rhac">
		<SimpleData name="code">Rhac083</SimpleData>
		<SimpleData name="longitude">-5.650384</SimpleData>
		<SimpleData name="latitude">104.400075</SimpleData>
	</SchemaData></ExtendedData>
      <Point><coordinates>104.400075,-5.650384</coordinates></Point>
  </Placemark>
  <Placemark>
	<ExtendedData><SchemaData schemaUrl="#rhac">
		<SimpleData name="code">Rhac084</SimpleData>
		<SimpleData name="longitude">-5.519722</SimpleData>
		<SimpleData name="latitude">104.45</SimpleData>
	</SchemaData></ExtendedData>
      <Point><coordinates>104.45,-5.519722</coordinates></Point>
  </Placemark>
  <Placemark>
	<ExtendedData><SchemaData schemaUrl="#rhac">
		<SimpleData name="code">Rhac085</SimpleData>
		<SimpleData name="longitude">-5.549754</SimpleData>
		<SimpleData name="latitude">104.439883</SimpleData>
	</SchemaData></ExtendedData>
      <Point><coordinates>104.439883,-5.549754</coordinates></Point>
  </Placemark>
  <Placemark>
	<ExtendedData><SchemaData schemaUrl="#rhac">
		<SimpleData name="code">Rhac086</SimpleData>
		<SimpleData name="longitude">11.264999</SimpleData>
		<SimpleData name="latitude">106.987652</SimpleData>
	</SchemaData></ExtendedData>
      <Point><coordinates>106.987652,11.264999</coordinates></Point>
  </Placemark>
  <Placemark>
	<ExtendedData><SchemaData schemaUrl="#rhac">
		<SimpleData name="code">Rhac087</SimpleData>
		<SimpleData name="longitude">11.3808</SimpleData>
		<SimpleData name="latitude">107.062</SimpleData>
	</SchemaData></ExtendedData>
      <Point><coordinates>107.062,11.3808</coordinates></Point>
  </Placemark>
  <Placemark>
	<ExtendedData><SchemaData schemaUrl="#rhac">
		<SimpleData name="code">Rhac088</SimpleData>
		<SimpleData name="longitude">12.19</SimpleData>
		<SimpleData name="latitude">107.21</SimpleData>
	</SchemaData></ExtendedData>
      <Point><coordinates>107.21,12.19</coordinates></Point>
  </Placemark>
  <Placemark>
	<ExtendedData><SchemaData schemaUrl="#rhac">
		<SimpleData name="code">Rhac089</SimpleData>
		<SimpleData name="longitude">11.43</SimpleData>
		<SimpleData name="latitude">107.42</SimpleData>
	</SchemaData></ExtendedData>
      <Point><coordinates>107.42,11.43</coordinates></Point>
  </Placemark>
  <Placemark>
	<ExtendedData><SchemaData schemaUrl="#rhac">
		<SimpleData name="code">Rhac090</SimpleData>
		<SimpleData name="longitude">12.867</SimpleData>
		<SimpleData name="latitude">107.7</SimpleData>
	</SchemaData></ExtendedData>
      <Point><coordinates>107.7,12.867</coordinates></Point>
  </Placemark>
  <Placemark>
	<ExtendedData><SchemaData schemaUrl="#rhac">
		<SimpleData name="code">Rhac091</SimpleData>
		<SimpleData name="longitude">11.509481</SimpleData>
		<SimpleData name="latitude">108.154446</SimpleData>
	</SchemaData></ExtendedData>
      <Point><coordinates>108.154446,11.509481</coordinates></Point>
  </Placemark>
  <Placemark>
	<ExtendedData><SchemaData schemaUrl="#rhac">
		<SimpleData name="code">Rhac092</SimpleData>
		<SimpleData name="longitude">11.600594</SimpleData>
		<SimpleData name="latitude">105.899077</SimpleData>
	</SchemaData></ExtendedData>
      <Point><coordinates>105.899077,11.600594</coordinates></Point>
  </Placemark>
  <Placemark>
	<ExtendedData><SchemaData schemaUrl="#rhac">
		<SimpleData name="code">Rhac093</SimpleData>
		<SimpleData name="longitude">11.424168</SimpleData>
		<SimpleData name="latitude">107.423013</SimpleData>
	</SchemaData></ExtendedData>
      <Point><coordinates>107.423013,11.424168</coordinates></Point>
  </Placemark>
  <Placemark>
	<ExtendedData><SchemaData schemaUrl="#rhac">
		<SimpleData name="code">Rhac094</SimpleData>
		<SimpleData name="longitude">11.300743</SimpleData>
		<SimpleData name="latitude">107.066955</SimpleData>
	</SchemaData></ExtendedData>
      <Point><coordinates>107.066955,11.300743</coordinates></Point>
  </Placemark>
  <Placemark>
	<ExtendedData><SchemaData schemaUrl="#rhac">
		<SimpleData name="code">Rhac095</SimpleData>
		<SimpleData name="longitude">21.11951</SimpleData>
		<SimpleData name="latitude">104.977393</SimpleData>
	</SchemaData></ExtendedData>
      <Point><coordinates>104.977393,21.11951</coordinates></Point>
  </Placemark>
  <Placemark>
	<ExtendedData><SchemaData schemaUrl="#rhac">
		<SimpleData name="code">Rhac096</SimpleData>
		<SimpleData name="longitude">16.611488</SimpleData>
		<SimpleData name="latitude">106.913891</SimpleData>
	</SchemaData></ExtendedData>
      <Point><coordinates>106.913891,16.611488</coordinates></Point>
  </Placemark>
  <Placemark>
	<ExtendedData><SchemaData schemaUrl="#rhac">
		<SimpleData name="code">Rhac097</SimpleData>
		<SimpleData name="longitude">11.162474</SimpleData>
		<SimpleData name="latitude">107.027232</SimpleData>
	</SchemaData></ExtendedData>
      <Point><coordinates>107.027232,11.162474</coordinates></Point>
  </Placemark>
  <Placemark>
	<ExtendedData><SchemaData schemaUrl="#rhac">
		<SimpleData name="code">Rhac098</SimpleData>
		<SimpleData name="longitude">4.233</SimpleData>
		<SimpleData name="latitude">114.667</SimpleData>
	</SchemaData></ExtendedData>
      <Point><coordinates>114.667,4.233</coordinates></Point>
  </Placemark>
  <Placemark>
	<ExtendedData><SchemaData schemaUrl="#rhac">
		<SimpleData name="code">Rhac099</SimpleData>
		<SimpleData name="longitude">8.95</SimpleData>
		<SimpleData name="latitude">117.98333</SimpleData>
	</SchemaData></ExtendedData>
      <Point><coordinates>117.98333,8.95</coordinates></Point>
  </Placemark>
  <Placemark>
	<ExtendedData><SchemaData schemaUrl="#rhac">
		<SimpleData name="code">Rhac100</SimpleData>
		<SimpleData name="longitude">9.8371</SimpleData>
		<SimpleData name="latitude">118.6413</SimpleData>
	</SchemaData></ExtendedData>
      <Point><coordinates>118.6413,9.8371</coordinates></Point>
  </Placemark>
  <Placemark>
	<ExtendedData><SchemaData schemaUrl="#rhac">
		<SimpleData name="code">Rhac101</SimpleData>
		<SimpleData name="longitude">9.174361</SimpleData>
		<SimpleData name="latitude">124.716392</SimpleData>
	</SchemaData></ExtendedData>
      <Point><coordinates>124.716392,9.174361</coordinates></Point>
  </Placemark>
  <Placemark>
	<ExtendedData><SchemaData schemaUrl="#rhac">
		<SimpleData name="code">Rhac102</SimpleData>
		<SimpleData name="longitude">10.36275</SimpleData>
		<SimpleData name="latitude">118.986504</SimpleData>
	</SchemaData></ExtendedData>
      <Point><coordinates>118.986504,10.36275</coordinates></Point>
  </Placemark>
  <Placemark>
	<ExtendedData><SchemaData schemaUrl="#rhac">
		<SimpleData name="code">Rhac103</SimpleData>
		<SimpleData name="longitude">10.77397</SimpleData>
		<SimpleData name="latitude">119.533521</SimpleData>
	</SchemaData></ExtendedData>
      <Point><coordinates>119.533521,10.77397</coordinates></Point>
  </Placemark>
  <Placemark>
	<ExtendedData><SchemaData schemaUrl="#rhac">
		<SimpleData name="code">Rhac104</SimpleData>
		<SimpleData name="longitude">9.996156</SimpleData>
		<SimpleData name="latitude">118.945063</SimpleData>
	</SchemaData></ExtendedData>
      <Point><coordinates>118.945063,9.996156</coordinates></Point>
  </Placemark>
  <Placemark>
	<ExtendedData><SchemaData schemaUrl="#rhac">
		<SimpleData name="code">Rhac105</SimpleData>
		<SimpleData name="longitude">10.05</SimpleData>
		<SimpleData name="latitude">119.0122</SimpleData>
	</SchemaData></ExtendedData>
      <Point><coordinates>119.0122,10.05</coordinates></Point>
  </Placemark>
  <Placemark>
	<ExtendedData><SchemaData schemaUrl="#rhac">
		<SimpleData name="code">Rhac106</SimpleData>
		<SimpleData name="longitude">17.507794</SimpleData>
		<SimpleData name="latitude">121.937069</SimpleData>
	</SchemaData></ExtendedData>
      <Point><coordinates>121.937069,17.507794</coordinates></Point>
  </Placemark>
  <Placemark>
	<ExtendedData><SchemaData schemaUrl="#rhac">
		<SimpleData name="code">Rhac107</SimpleData>
		<SimpleData name="longitude">9.531979</SimpleData>
		<SimpleData name="latitude">118.447617</SimpleData>
	</SchemaData></ExtendedData>
      <Point><coordinates>118.447617,9.531979</coordinates></Point>
  </Placemark>
  <Placemark>
	<ExtendedData><SchemaData schemaUrl="#rhac">
		<SimpleData name="code">Rhac108</SimpleData>
		<SimpleData name="longitude">10.779074</SimpleData>
		<SimpleData name="latitude">119.513948</SimpleData>
	</SchemaData></ExtendedData>
      <Point><coordinates>119.513948,10.779074</coordinates></Point>
  </Placemark>
  <Placemark>
	<ExtendedData><SchemaData schemaUrl="#rhac">
		<SimpleData name="code">Rhac109</SimpleData>
		<SimpleData name="longitude">14.7295</SimpleData>
		<SimpleData name="latitude">98.2469</SimpleData>
	</SchemaData></ExtendedData>
      <Point><coordinates>98.2469,14.7295</coordinates></Point>
  </Placemark>
  <Placemark>
	<ExtendedData><SchemaData schemaUrl="#rhac">
		<SimpleData name="code">Rhac110</SimpleData>
		<SimpleData name="longitude">12.453134</SimpleData>
		<SimpleData name="latitude">98.578345</SimpleData>
	</SchemaData></ExtendedData>
      <Point><coordinates>98.578345,12.453134</coordinates></Point>
  </Placemark>
  <Placemark>
	<ExtendedData><SchemaData schemaUrl="#rhac">
		<SimpleData name="code">Rhac111</SimpleData>
		<SimpleData name="longitude">17.761494</SimpleData>
		<SimpleData name="latitude">96.68653</SimpleData>
	</SchemaData></ExtendedData>
      <Point><coordinates>96.68653,17.761494</coordinates></Point>
  </Placemark>
  <Placemark>
	<ExtendedData><SchemaData schemaUrl="#rhac">
		<SimpleData name="code">Rhac112</SimpleData>
		<SimpleData name="longitude">17.455716</SimpleData>
		<SimpleData name="latitude">96.833016</SimpleData>
	</SchemaData></ExtendedData>
      <Point><coordinates>96.833016,17.455716</coordinates></Point>
  </Placemark>
  <Placemark>
	<ExtendedData><SchemaData schemaUrl="#rhac">
		<SimpleData name="code">Rhac113</SimpleData>
		<SimpleData name="longitude">6.937799</SimpleData>
		<SimpleData name="latitude">100.164167</SimpleData>
	</SchemaData></ExtendedData>
      <Point><coordinates>100.164167,6.937799</coordinates></Point>
  </Placemark>
  <Placemark>
	<ExtendedData><SchemaData schemaUrl="#rhac">
		<SimpleData name="code">Rhac114</SimpleData>
		<SimpleData name="longitude">14.01</SimpleData>
		<SimpleData name="latitude">101.71</SimpleData>
	</SchemaData></ExtendedData>
      <Point><coordinates>101.71,14.01</coordinates></Point>
  </Placemark>
  <Placemark>
	<ExtendedData><SchemaData schemaUrl="#rhac">
		<SimpleData name="code">Rhac115</SimpleData>
		<SimpleData name="longitude">9.042389</SimpleData>
		<SimpleData name="latitude">98.271636</SimpleData>
	</SchemaData></ExtendedData>
      <Point><coordinates>98.271636,9.042389</coordinates></Point>
  </Placemark>
  <Placemark>
	<ExtendedData><SchemaData schemaUrl="#rhac">
		<SimpleData name="code">Rhac116</SimpleData>
		<SimpleData name="longitude">7.005816</SimpleData>
		<SimpleData name="latitude">100.499</SimpleData>
	</SchemaData></ExtendedData>
      <Point><coordinates>100.499,7.005816</coordinates></Point>
  </Placemark>
  <Placemark>
	<ExtendedData><SchemaData schemaUrl="#rhac">
		<SimpleData name="code">Rhac117</SimpleData>
		<SimpleData name="longitude">6.93</SimpleData>
		<SimpleData name="latitude">100.549</SimpleData>
	</SchemaData></ExtendedData>
      <Point><coordinates>100.549,6.93</coordinates></Point>
  </Placemark>
  <Placemark>
	<ExtendedData><SchemaData schemaUrl="#rhac">
		<SimpleData name="code">Rhac118</SimpleData>
		<SimpleData name="longitude">14.61</SimpleData>
		<SimpleData name="latitude">101.07</SimpleData>
	</SchemaData></ExtendedData>
      <Point><coordinates>101.07,14.61</coordinates></Point>
  </Placemark>
  <Placemark>
	<ExtendedData><SchemaData schemaUrl="#rhac">
		<SimpleData name="code">Rhac119</SimpleData>
		<SimpleData name="longitude">9.391897</SimpleData>
		<SimpleData name="latitude">98.792818</SimpleData>
	</SchemaData></ExtendedData>
      <Point><coordinates>98.792818,9.391897</coordinates></Point>
  </Placemark>
  <Placemark>
	<ExtendedData><SchemaData schemaUrl="#rhac">
		<SimpleData name="code">Rhac120</SimpleData>
		<SimpleData name="longitude">9.10202</SimpleData>
		<SimpleData name="latitude">99.350971</SimpleData>
	</SchemaData></ExtendedData>
      <Point><coordinates>99.350971,9.10202</coordinates></Point>
  </Placemark>
  <Placemark>
	<ExtendedData><SchemaData schemaUrl="#rhac">
		<SimpleData name="code">Rhac121</SimpleData>
		<SimpleData name="longitude">14.59</SimpleData>
		<SimpleData name="latitude">101.9</SimpleData>
	</SchemaData></ExtendedData>
      <Point><coordinates>101.9,14.59</coordinates></Point>
  </Placemark>
  <Placemark>
	<ExtendedData><SchemaData schemaUrl="#rhac">
		<SimpleData name="code">Rhac122</SimpleData>
		<SimpleData name="longitude">9.18</SimpleData>
		<SimpleData name="latitude">98.58</SimpleData>
	</SchemaData></ExtendedData>
      <Point><coordinates>98.58,9.18</coordinates></Point>
  </Placemark>
  <Placemark>
	<ExtendedData><SchemaData schemaUrl="#rhac">
		<SimpleData name="code">Rhac123</SimpleData>
		<SimpleData name="longitude">9.06</SimpleData>
		<SimpleData name="latitude">99.01</SimpleData>
	</SchemaData></ExtendedData>
      <Point><coordinates>99.01,9.06</coordinates></Point>
  </Placemark>
  <Placemark>
	<ExtendedData><SchemaData schemaUrl="#rhac">
		<SimpleData name="code">Rhac124</SimpleData>
		<SimpleData name="longitude">13.158516</SimpleData>
		<SimpleData name="latitude">102.137</SimpleData>
	</SchemaData></ExtendedData>
      <Point><coordinates>102.137,13.158516</coordinates></Point>
  </Placemark>
  <Placemark>
	<ExtendedData><SchemaData schemaUrl="#rhac">
		<SimpleData name="code">Rhac125</SimpleData>
		<SimpleData name="longitude">14.88</SimpleData>
		<SimpleData name="latitude">102.14</SimpleData>
	</SchemaData></ExtendedData>
      <Point><coordinates>102.14,14.88</coordinates></Point>
  </Placemark>
  <Placemark>
	<ExtendedData><SchemaData schemaUrl="#rhac">
		<SimpleData name="code">Rhac126</SimpleData>
		<SimpleData name="longitude">7.534</SimpleData>
		<SimpleData name="latitude">99.605</SimpleData>
	</SchemaData></ExtendedData>
      <Point><coordinates>99.605,7.534</coordinates></Point>
  </Placemark>
  <Placemark>
	<ExtendedData><SchemaData schemaUrl="#rhac">
		<SimpleData name="code">Rhac127</SimpleData>
		<SimpleData name="longitude">6.72</SimpleData>
		<SimpleData name="latitude">101.357</SimpleData>
	</SchemaData></ExtendedData>
      <Point><coordinates>101.357,6.72</coordinates></Point>
  </Placemark>
  <Placemark>
	<ExtendedData><SchemaData schemaUrl="#rhac">
		<SimpleData name="code">Rhac128</SimpleData>
		<SimpleData name="longitude">8.997619</SimpleData>
		<SimpleData name="latitude">98.460376</SimpleData>
	</SchemaData></ExtendedData>
      <Point><coordinates>98.460376,8.997619</coordinates></Point>
  </Placemark>
  <Placemark>
	<ExtendedData><SchemaData schemaUrl="#rhac">
		<SimpleData name="code">Rhac129</SimpleData>
		<SimpleData name="longitude">9.95</SimpleData>
		<SimpleData name="latitude">98.77</SimpleData>
	</SchemaData></ExtendedData>
      <Point><coordinates>98.77,9.95</coordinates></Point>
  </Placemark>
  <Placemark>
	<ExtendedData><SchemaData schemaUrl="#rhac">
		<SimpleData name="code">Rhac130</SimpleData>
		<SimpleData name="longitude">9.308644</SimpleData>
		<SimpleData name="latitude">98.946875</SimpleData>
	</SchemaData></ExtendedData>
      <Point><coordinates>98.946875,9.308644</coordinates></Point>
  </Placemark>
  <Placemark>
	<ExtendedData><SchemaData schemaUrl="#rhac">
		<SimpleData name="code">Rhac131</SimpleData>
		<SimpleData name="longitude">10.5</SimpleData>
		<SimpleData name="latitude">99.166672</SimpleData>
	</SchemaData></ExtendedData>
      <Point><coordinates>99.166672,10.5</coordinates></Point>
  </Placemark>
  <Placemark>
	<ExtendedData><SchemaData schemaUrl="#rhac">
		<SimpleData name="code">Rhac132</SimpleData>
		<SimpleData name="longitude">15.06</SimpleData>
		<SimpleData name="latitude">100.1</SimpleData>
	</SchemaData></ExtendedData>
      <Point><coordinates>100.1,15.06</coordinates></Point>
  </Placemark>
  <Placemark>
	<ExtendedData><SchemaData schemaUrl="#rhac">
		<SimpleData name="code">Rhac133</SimpleData>
		<SimpleData name="longitude">5.5</SimpleData>
		<SimpleData name="latitude">101.4</SimpleData>
	</SchemaData></ExtendedData>
      <Point><coordinates>101.4,5.5</coordinates></Point>
  </Placemark>
  <Placemark>
	<ExtendedData><SchemaData schemaUrl="#rhac">
		<SimpleData name="code">Rhac134</SimpleData>
		<SimpleData name="longitude">5.795833</SimpleData>
		<SimpleData name="latitude">101.832222</SimpleData>
	</SchemaData></ExtendedData>
      <Point><coordinates>101.832222,5.795833</coordinates></Point>
  </Placemark>
  <Placemark>
	<ExtendedData><SchemaData schemaUrl="#rhac">
		<SimpleData name="code">Rhac135</SimpleData>
		<SimpleData name="longitude">5.806213</SimpleData>
		<SimpleData name="latitude">101.950819</SimpleData>
	</SchemaData></ExtendedData>
      <Point><coordinates>101.950819,5.806213</coordinates></Point>
  </Placemark>
  <Placemark>
	<ExtendedData><SchemaData schemaUrl="#rhac">
		<SimpleData name="code">Rhac136</SimpleData>
		<SimpleData name="longitude">13.4098451</SimpleData>
		<SimpleData name="latitude">101.880159</SimpleData>
	</SchemaData></ExtendedData>
      <Point><coordinates>101.880159,13.4098451</coordinates></Point>
  </Placemark>
  <Placemark>
	<ExtendedData><SchemaData schemaUrl="#rhac">
		<SimpleData name="code">Rhac137</SimpleData>
		<SimpleData name="longitude">17.483792</SimpleData>
		<SimpleData name="latitude">98.4577126</SimpleData>
	</SchemaData></ExtendedData>
      <Point><coordinates>98.4577126,17.483792</coordinates></Point>
  </Placemark>
  <Placemark>
	<ExtendedData><SchemaData schemaUrl="#rhac">
		<SimpleData name="code">Rhac138</SimpleData>
		<SimpleData name="longitude">9.290316</SimpleData>
		<SimpleData name="latitude">98.85336</SimpleData>
	</SchemaData></ExtendedData>
      <Point><coordinates>98.85336,9.290316</coordinates></Point>
  </Placemark>
  <Placemark>
	<ExtendedData><SchemaData schemaUrl="#rhac">
		<SimpleData name="code">Rhac139</SimpleData>
		<SimpleData name="longitude">7.950501</SimpleData>
		<SimpleData name="latitude">99.286902</SimpleData>
	</SchemaData></ExtendedData>
      <Point><coordinates>99.286902,7.950501</coordinates></Point>
  </Placemark>
  <Placemark>
	<ExtendedData><SchemaData schemaUrl="#rhac">
		<SimpleData name="code">Rhac140</SimpleData>
		<SimpleData name="longitude">15.479877</SimpleData>
		<SimpleData name="latitude">99.29269</SimpleData>
	</SchemaData></ExtendedData>
      <Point><coordinates>99.29269,15.479877</coordinates></Point>
  </Placemark>
  <Placemark>
	<ExtendedData><SchemaData schemaUrl="#rhac">
		<SimpleData name="code">Rhac141</SimpleData>
		<SimpleData name="longitude">15.693182</SimpleData>
		<SimpleData name="latitude">99.307501</SimpleData>
	</SchemaData></ExtendedData>
      <Point><coordinates>99.307501,15.693182</coordinates></Point>
  </Placemark>
  <Placemark>
	<ExtendedData><SchemaData schemaUrl="#rhac">
		<SimpleData name="code">Rhac142</SimpleData>
		<SimpleData name="longitude">13.304789</SimpleData>
		<SimpleData name="latitude">99.419697</SimpleData>
	</SchemaData></ExtendedData>
      <Point><coordinates>99.419697,13.304789</coordinates></Point>
  </Placemark>
  <Placemark>
	<ExtendedData><SchemaData schemaUrl="#rhac">
		<SimpleData name="code">Rhac143</SimpleData>
		<SimpleData name="longitude">8.592835</SimpleData>
		<SimpleData name="latitude">99.531702</SimpleData>
	</SchemaData></ExtendedData>
      <Point><coordinates>99.531702,8.592835</coordinates></Point>
  </Placemark>
  <Placemark>
	<ExtendedData><SchemaData schemaUrl="#rhac">
		<SimpleData name="code">Rhac144</SimpleData>
		<SimpleData name="longitude">7.188165</SimpleData>
		<SimpleData name="latitude">100.066931</SimpleData>
	</SchemaData></ExtendedData>
      <Point><coordinates>100.066931,7.188165</coordinates></Point>
  </Placemark>
  <Placemark>
	<ExtendedData><SchemaData schemaUrl="#rhac">
		<SimpleData name="code">Rhac145</SimpleData>
		<SimpleData name="longitude">5.885629</SimpleData>
		<SimpleData name="latitude">101.805249</SimpleData>
	</SchemaData></ExtendedData>
      <Point><coordinates>101.805249,5.885629</coordinates></Point>
  </Placemark>
  <Placemark>
	<ExtendedData><SchemaData schemaUrl="#rhac">
		<SimpleData name="code">Rhac146</SimpleData>
		<SimpleData name="longitude">9.092098</SimpleData>
		<SimpleData name="latitude">98.283839</SimpleData>
	</SchemaData></ExtendedData>
      <Point><coordinates>98.283839,9.092098</coordinates></Point>
  </Placemark>
  <Placemark>
	<ExtendedData><SchemaData schemaUrl="#rhac">
		<SimpleData name="code">Rhac147</SimpleData>
		<SimpleData name="longitude">7.011509</SimpleData>
		<SimpleData name="latitude">100.513399</SimpleData>
	</SchemaData></ExtendedData>
      <Point><coordinates>100.513399,7.011509</coordinates></Point>
  </Placemark>
  <Placemark>
	<ExtendedData><SchemaData schemaUrl="#rhac">
		<SimpleData name="code">Rhac148</SimpleData>
		<SimpleData name="longitude">6.949893</SimpleData>
		<SimpleData name="latitude">100.231995</SimpleData>
	</SchemaData></ExtendedData>
      <Point><coordinates>100.231995,6.949893</coordinates></Point>
  </Placemark>
  <Placemark>
	<ExtendedData><SchemaData schemaUrl="#rhac">
		<SimpleData name="code">Rhac149</SimpleData>
		<SimpleData name="longitude">6.95008</SimpleData>
		<SimpleData name="latitude">100.232612</SimpleData>
	</SchemaData></ExtendedData>
      <Point><coordinates>100.232612,6.95008</coordinates></Point>
  </Placemark>
  <Placemark>
	<ExtendedData><SchemaData schemaUrl="#rhac">
		<SimpleData name="code">Rhac150</SimpleData>
		<SimpleData name="longitude">7.243939</SimpleData>
		<SimpleData name="latitude">100.410386</SimpleData>
	</SchemaData></ExtendedData>
      <Point><coordinates>100.410386,7.243939</coordinates></Point>
  </Placemark>
  <Placemark>
	<ExtendedData><SchemaData schemaUrl="#rhac">
		<SimpleData name="code">Rhac151</SimpleData>
		<SimpleData name="longitude">5.814851</SimpleData>
		<SimpleData name="latitude">101.844133</SimpleData>
	</SchemaData></ExtendedData>
      <Point><coordinates>101.844133,5.814851</coordinates></Point>
  </Placemark>
  <Placemark>
	<ExtendedData><SchemaData schemaUrl="#rhac">
		<SimpleData name="code">Rhac152</SimpleData>
		<SimpleData name="longitude">7.624776</SimpleData>
		<SimpleData name="latitude">99.803121</SimpleData>
	</SchemaData></ExtendedData>
      <Point><coordinates>99.803121,7.624776</coordinates></Point>
  </Placemark>
  <Placemark>
	<ExtendedData><SchemaData schemaUrl="#rhac">
		<SimpleData name="code">Rhac153</SimpleData>
		<SimpleData name="longitude">14.493333</SimpleData>
		<SimpleData name="latitude">101.915982</SimpleData>
	</SchemaData></ExtendedData>
      <Point><coordinates>101.915982,14.493333</coordinates></Point>
  </Placemark>
</Folder>
</Document></kml>
